# Supplementary material for: Nonsmoking after simultaneous alcohol abstinence and smoking cessation program was associated with better drinking status outcome in Japanese alcohol-dependent men: A prospective follow-up study
Source: PLoS One. 2023 Mar 29;18(3):e0282992. doi: 10.1371/journal.pone.0282992 (PMC10057780; doi:10.1371/journal.pone.0282992)
Supplement: S1 Dataset — (XLSX) [file pone.0282992.s001.xlsx]

## Sheet: Sheet1
Age	First drinking age	Habitual drinking age	Alchol unit/d	Alcohol 3 type	Cigs/d	Exsmoking yrs	Baseline smoking, Non/Ex/S	Survival days (drinking)	Event (drinking)	Smoking (drinking)	Event (heavy drinking)	Survival days (heavy drinking)	Smoking (heavy drinking)	Smoking (1month)	Cigs/d (1month)	Living alone	Unemployed	Family history	Psych Disorders	Alcohol medication	Psych medication	Varenicline
82	17	20	2	2	0		1	1	1	0	1	1	0	1	0	2	0	1	0	1	0	0
72	12	15	6.67	3	0	12	2	1	1	0	1	1	0	1	0	2	0	1	0	0	0	0
65	25	25	6	1	15		3	1	1	1	1	1	1	3	6	1	0	1	0	1	0	0
43	17	21	5.41	3	10		3	1	1	1	1	1	1	3	10	1	0	1	0	0	1	0
37	15	18	14.29	1	15		3	1	1	1	1	1	1	3	10	2	1	0	0	1	1	1
60	5	20	5	2	20		3	1	1	1	1	1	1	3	20	2	0	1	0	0	1	0
49	15	18	6.5	3	20		3	1	1	1	1	1	1	3	10	2	1	1	0	1	0	1
58	15	25	7.5	3	20		3	1	1	1	1	1	1	3	10	2	1	0	0	0	1	0
46	16	22	6.75	2	30		3	1	1	1	1	1	1	3	10	2	1	0	0	1	1	0
51	19	25	4.33	3	0		1	2	1	0	1	2	0	1	0	2	1	0	0	1	1	0
68	18	21	3.33	3	0	32	2	2	1	0	1	2	0	1	0	2	0	0	0	0	1	0
61	22	23	5.82	2	0	21	2	2	1	0	1	2	0	1	0	2	0	0	0	0	0	0
68	18	22	3	3	20		3	2	1	1	1	2	1	3	5.5	2	0	1	1	0	1	0
65	20	38	9	3	20		3	2	1	1	1	2	1	3	20	2	1	0	0	0	1	1
46	14	23	5.25	3	20		3	1	1	1	1	3	1	3	10	2	1	1	0	0	1	1
71	18	30	2.5	2	0	5	2	3	1	0	1	3	0	1	0	2	0	0	0	0	0	0
71	18	25	5.25	3	20		3	3	1	1	1	3	1	3	10	2	0	1	0	0	1	0
34	19	23	11.43	1	20		3	3	1	0	1	3	0	2	0	2	1	1	0	1	1	1
77	15	16	1	3	0	27	2	3	1	0	1	4	0	1	0	2	0	1	0	0	0	0
77	18	25	6	2	0	1	2	4	1	0	1	4	0	1	0	2	0	1	0	1	1	0
59	17	19	3.33	3	0	24	2	4	1	0	1	4	0	1	0	2	1	1	0	0	1	0
49	13	16	5.25	3	20		3	4	1	1	1	4	1	3	10	1	0	0	0	1	0	1
65	20	60	3.5	3	20		3	2	1	1	1	6	1	3		1	0	0	0	0	1	1
50	18	23	4.45	3	15		3	3	1	1	1	6	1	3	10	2	1	0	0	0	0	0
47	15	17	6	3	20		3	7	1	1	1	7	1	3	5	2	0	0	0	0	0	1
55	15	18	12.86	1	15		3	9	1	1	1	13	1	3	20	2	0	1	0	1	0	1
72	18	24	10.7	3	0	3	2	1	1	0	1	15	0	1	0	2	0	0	0	0	1	0
51	18	18	2.22	3	0	13	2	16	1	0	1	16	0	1	0	2	0	0	0	0	0	0
27	17	21	3.75	3	0		1	21	1	0	1	21	0	1	0	2	0	1	1	0	1	0
57	15	20	4	1	40		3	21	1	0	1	21	0	2	0	1	0	0	0	0	0	0
53	18	20	7.29	1	20		3	4	1	1	1	22	1	3	15	2	0	1	0	0	1	0
57	17	20	6	3	15		3	23	1	1	1	23	1	3	5	1	1	1	0	1	1	1
58	18	22	6	1	30		3	24	1	1	1	24	1	3	20	1	0	0	0	0	0	0
49	15	15	12	3	0	4	2	1	1	0	1	25	0	1	0	1	0	0	0	0	0	0
63	15	20	10.5	3	0		1	1	1	0	1	27	0	1	0	1	0	1	0	1	1	0
67	15	27	3	3	40		3	27	1	1	1	27	1	3	10	2	1	0	1	0	1	0
48	18	20	8.25	2	20		3	2	1	1	1	29	1	3	5	2	1	1	0	1	1	1
46	17	25	6	3	20		3	10	1	1	1	31	1	3	20	2	1	1	1	1	1	0
44	22	51	1.67	3	20		3	5	1	0	1	33	0	2	0	1	0	0	0	0	1	1
49	16	20	8.33	3	20		3	33	1	0	1	33	0	2	0	1	1	1	0	1	0	0
25	16	20	6	3	0		1	3	1	0	1	36	0	1	0	2	0	1	1	1	1	0
48	14	30	6.75	3	40		3	20	1	1	1	40	1	3	30	2	1	0	0	0	1	0
57	18	27	5	2	20		3	40	1	1	1	40	1	3	10	2	0	1	0	1	1	0
47	20	20	11.25	3	10		3	1	1	1	1	42	1	3	7	2	0	1	0	1	0	0
45	18	22	5.5	2	10		3	25	1	1	1	44	1	3	10	1	0	0	0	1	1	1
50	23	28	5	2	10		3	21	1	1	1	45	1	3	5.5	1	1	0	0	0	1	1
60	16	18	10.56	3	20		3	45	1	1	1	45	1	2	0	2	0	1	0	0	0	1
66	16	25	6.56	2	0	26	2	46	1	1	1	46	1	1	0	2	1	1	0	0	0	0
74	15	18	6	3	0		1	49	1	0	1	49	0	1	0	2	0	1	0	1	0	0
54	15	18	6	3	15		3	49	1	1	1	49	1	3	7	2	0	1	0	0	0	1
54	20	20	2.45	1	10		3	56	1	1	1	56	1	3	3	2	1	1	0	1	1	0
58	22	51	4	1	20		3	6	1	0	1	59	1	2	0	1	0	1	0	0	1	1
82	10	16	2.38	3	0	34	2	60	1	0	1	60	0	1	0	2	0	1	0	1	0	0
66	20	25	4.5	3	20		3	52	1	1	1	66	1	3	20	1	0	1	0	0	1	1
56	18	40	6	3	30		3	55	1	1	1	67	1	3	30	1	1	0	0	1	1	1
50	17	23	4.29	1	10		3	15	1	1	1	72	1	3	10	2	0	0	1	0	1	0
66	18	26	7	1	24		3	32	1	0	1	74	0	2	0	2	0	0	0	1	1	1
45	18	24	7.78	3	0	20	2	77	1	0	1	77	0	1	0	1	0	0	1	1	1	0
44	18	24	3.33	3	20		3	26	1	0	1	87	0	2	0	2	1	1	0	1	1	0
66	19	25.6	8	2	20		3	15	1	1	1	94	1	3	10	1	1	1	0	0	1	0
76	20	30	1.5	3	0	1	2	15	1	0	1	95	0	1	0	2	0	0	0	0	1	0
74	18	23	2	2	0	2	2	96	1	0	1	96	0	1	0	2	0	0	0	0	0	0
47	18	23	8.15	3	10		3	83	1	1	1	97	1	3	10	2	1	0	0	1	1	0
41	23	23	5.71	1	15		3	81	1	1	1	105	1	3	10	1	1	0	0	1	1	1
46	17	25	6	3	20		3	120	1	1	1	120	1	2	0	2	0	1	0	0	0	1
34	12	30	10.37	3	15		3	85	1	1	1	129	1	3	7.5	2	0	0	1	1	1	0
63	17	20	7.14	1	0	36	2	133	1	0	1	133	0	1	0	2	0	0	0	0	1	0
56	12	24	7.5	3	30		3	48	1	1	1	135	1	2	0	2	0	1	0	1	0	1
46	17	23	4.17	3	25		3	15	1	1	1	138	1	3	20	2	1	0	0	0	0	0
44	16	16	10.7	1	5		3	125	1	1	1	146	1	3	5	2	0	1	0	0	1	0
80	20	23	9	3	10		3	147	1	1	1	147	1	3	10	1	0	0	0	0	0	0
39	20	20	2	1	20		3	6	1	1	1	150	1	3	10	2	1	0	0	0	1	1
65	18	27	5	3	20		3	8	1	1	1	150	1	3	20	1	0	1	0	1	1	0
54	16	19	5	3	0	19	2	43	1	0	1	154	0	1	0	2	1	0	1	0	0	0
55	20	22	4.97	3	25		3	3	1	1	1	157	1	3	5	2	1	1	0	1	1	1
76	18	58	4.5	1	0	10	2	29	1	0	1	161	0	1	0	2	0	1	0	0	0	0
50	15	26	3.33	3	10		3	163	1	1	1	163	1	3	20	2	1	0	1	0	1	0
52	15	16	2.08	3	10		3	45	1	1	1	177	1	3	5	1	0	1	1	1	1	0
72	15	15	3.4	2	0	32	2	188	1	0	1	188	0	1	0	1	0	0	0	0	1	0
68	18	30	4.76	3	30		3	142	1	1	1	190	1	3	20	1	0	0	0	0	0	1
61	20	20	5.56	2	20		3	126	1	0	1	210	0	2	0	2	0	1	0	0	0	0
59	18	18	6.46	3	20		3	105	1	1	1	212	1	3	5	2	1	0	0	0	1	1
40	14	18	4.5	3	10		3	148	1	1	1	215	1	3	12.5	1	0	0	0	0	0	0
53	18	21	1.6	2	10		3	21	1	0	1	220	0	2	0	2	0	1	0	1	1	1
47	18	25	5	1	10		3	248	1	1	1	248	1	3	10	2	1	0	0	1	1	0
66	20	22	3.5	1	20		3	8	1	0	1	251	0	2	0	2	0	0	0	0	1	1
69	19	26	5	3	10		3	266	1	1	1	266	1	3	7	1	0	1	0	0	1	0
67	23	35	4.5	3	0	32	2	277	1	0	1	277	0	1	0	2	1	1	0	0	1	0
67	26	26	1.21	1	7.5		3	38	1	1	1	309	1	2	0	2	0	0	1	0	1	0
52	10	18	10	1	0		1	327	1	0	1	327	0	1	0	1	0	0	1	0	1	0
52	18	22	5.04	3	10		3	356	1	1	1	356	1	3	10	2	1	0	0	1	0	1
77	15	30	2.08	3	0		1	359	1	0	0	365	0	1	0	2	0	1	0	1	1	0
60	18	18	11.11	3	0		1	301	1	0	0	365	0	1	0	2	0	0	0	0	1	0
59	14	30	5	1	0		1	297	1	0	0	365	0	1	0	2	1	1	0	1	0	0
66	20	30	6.06	3	0		1	76	1	0	0	90	0	1	0	2	0	0	0	0	0	0
72	18	18	3	1	0		1	45	1	0	0	180	0	1	0	2	0	1	1	0	0	0
57	16	24	7.5	3	0		1	3	1	0	0	300	0	1	0	1	1	0	0	1	1	0
55	10	18	3.7	3	8		3	9	1	1	0	180	1	3	5	2	1	1	1	1	1	1
72	18	20	2	3	10		3	15	1	1	0	180	1	3	10	2	0	0	0	0	0	1
40	18	24	10.57	3	20		3	15	1	1	0	60	1	3	30	2	0	0	0	0	1	1
48	20	23	4.5	1	10		3	23	1	0	0	365	0	2	0	1	1	1	0	1	1	0
46	20	25	8.57	1	60		3	39	1	1	0	180	1	3	20	1	1	1	0	0	0	0
46	21	21	5	3	20		3	44	1	1	0	60	1	3	20	2	0	1	1	0	1	1
48	23	27	3.2	2	0	15	2	79	1	0	0	300	0	1	0	2	1	0	0	0	0	0
41	16	20	5.25	3	0	2	2	80	1	0	0	80	0	1	0	2	0	1	1	0	1	0
48	20	26	1.4	1	10		3	127	1	1	0	365	1	3	10	2	1	0	1	0	1	1
82	16	26	1.7	2	5		3	135	1	1	0	365	1	3	5	2	0	0	0	0	0	0
59	20	35	2.64	1	10		3	164	1	1	0	180	1	3	6	2	1	1	0	1	0	0
35	16	18	6	1	18		3	248	1	1	0	365	1	3	15	2	0	1	0	1	0	0
70	18	20	5.94	1	20		3	284	1	1	0	365	1	3	20	2	0	0	0	1	1	0
67	20	22	4.5	2	0	10	2	319	1	0	0	365	0	1	0	2	0	1	0	0	0	0
83	20	40	4.2	1	10		3	342	1	1	0	365	1	3	10	2	0	1	0	0	0	0
77	12	30	8.47	3	0	25	2	355	1	0	0	365	0	1	0	1	0	1	0	0	0	0
69	20	20	13.47	3	0		1	180	0	0	0	180	0	1	0	2	0	0	0	1	0	0
71	21	60	4	2	0		1	300	0	0	0	300	0	1	0	1	0	0	0	0	1	0
76	18	20	2.67	3	0		1	300	0	0	0	300	0	1	0	2	0	0	0	0	0	0
58	15	25	4.5	3	0		1	365	0	0	0	365	0	1	0	2	0	1	0	0	1	0
40	15	19	3.5	2	0		1	365	0	0	0	365	0	1	0	1	1	1	1	1	1	0
76	22	27	1.5	2	0		1	365	0	0	0	365	0	1	0	2	0	0	0	0	0	0
51	20	20	2.1	1	0		1	365	0	0	0	365	0	1	0	2	1	0	1	1	0	0
50	18	18	4.5	3	0		1	365	0	0	0	365	0	1	0	1	1	0	0	1	1	0
37	18	25	3.2	2	0		1	365	0	0	0	365	0	1	0	1	1	0	0	0	0	0
73	20	40	8	2	0		1	365	0	0	0	365	0	1	0	2	0	0	0	0	1	0
48	16	18	5.25	3	0		1	365	0	0	0	365	0	1	0	2	1	0	0	1	0	0
32	20	25	4.55	1	0		1	365	0	0	0	365	0	1	0	2	1	0	0	1	1	0
65	18	18	3.5	3	0		1	365	0	0	0	365	0	1	0	2	0	0	0	0	1	0
58	20	28	3	2	0	18	2	30	0	0	0	30	0	1	0	2	0	1	0	1	0	0
74	18	29	1.67	3	0	3	2	60	0	0	0	60	0	1	0	2	0	0	0	1	1	0
49	17	23	9.8	1	0	11	2	300	0	0	0	300	0	1	0	2	1	1	0	0	1	0
63	16	16	5.5	3	0	33	2	365	0	0	0	365	0	1	0	1	0	1	1	0	1	0
41	17	21	4.8	3	0	13	2	365	0	0	0	365	0	1	0	1	1	1	0	1	0	0
63	18	23	8.33	3	0	33	2	365	0	0	0	365	0	1	0	2	1	1	1	0	0	0
84	19	20	1.9	1	0	30	2	365	0	0	0	365	0	1	0	2	0	1	1	0	1	0
67	20	30	5.5	3	0	7	2	365	0	0	0	365	0	1	0	2	0	1	0	1	0	0
75	20	24	4.5	2	0	40	2	365	0	0	0	365	0	1	0	1	0	1	1	0	0	0
41	20	23	5.25	3	0	3	2	365	0	0	0	365	0	1	0	2	0	1	0	0	1	0
80	18	25	3.1	1	0	10	2	365	0	0	0	365	0	1	0	2	0	1	0	1	0	0
60	18	30	2.7	1	0	10	2	365	0	0	0	365	0	1	0	2	0	1	0	0	0	0
65	17	20	3	3	0	33	2	365	0	0	0	365	0	1	0	2	0	1	0	0	0	0
65	30	55	2.43	1	0	35	2	365	0	0	0	365	0	1	0	1	0	0	0	0	1	0
67	12	19	4	3	0	3	2	365	0	0	0	365	0	1	0	2	0	0	0	0	0	0
67	18	18	3	3	0	10	2	365	0	0	0	365	0	1	0	2	0	0	0	0	0	0
76	16.5	20	1.75	1	0	29	2	365	0	0	0	365	0	1	0	1	0	0	0	1	0	0
57	19	19	4	2	0	22	2	365	0	0	0	365	0	1	0	1	1	0	0	0	1	0
78	20	30	1	2	0	1	2	365	0	0	0	365	0	1	0	2	0	0	0	0	0	0
67	21	29	8.33	3	0	3	2	365	0	0	0	365	0	1	0	2	0	0	0	1	0	0
62	16	20	8.33	3	15		3	30	0	1	0	30	1	3		1	0	0	0	1	1	1
25	16	16	4.17	3	10		3	60	0	0	0	60	0	2	0	2	0	1	1	1	1	0
49	20	35	5.5	1	10		3	240	0	1	0	240	1	3	10	2	0	0	1	0	1	0
52	18	22	3	1	10		3	365	0	1	0	365	1	3	10	1	0	1	0	0	0	0
44	12	18	5.25	3	10		3	365	0	1	0	365	1	2	0	2	1	1	0	1	1	1
70	18	18	1.5	3	10		3	365	0	1	0	365	1	3	1.5	2	0	1	0	1	0	0
50	18	24	5.93	3	10		3	365	0	1	0	365	1	3	20	2	0	1	0	1	0	0
45	17	20	5.5	1	17		3	365	0	0	0	365	0	2	0	2	1	1	1	1	1	0
57	19	42	3.57	1	10		3	365	0	0	0	365	0	2	0	1	1	0	0	0	0	1
47	18	25	1.85	1	10		3	365	0	1	0	365	1	3	9	2	1	0	0	0	0	0
45	18	27	2.86	1	3		3	365	0	0	0	365	0	2	0	1	0	0	0	1	0	0
46	13	23	6	1	10		3	365	0	1	0	365	1	3	10	2	1	0	0	0	0	0
67	20	26	6.5	3	7.5		3	365	0	0	0	365	0	2	0	1	0	0	0	0	0	0
61	18	18	2.5	2	10		3	365	0	1	0	365	1	3	10	2	0	0	0	0	1	0
63	23	23	3	3	15		3	365	0	0	0	365	0	2	0	1	0	0	0	0	1	1
52	20	26	2.96	3	6		3	365	0	1	0	365	1	3	3	2	0	0	1	0	1	1
44	18	30	2.8	1	15		3	365	0	0	0	365	0	2	0	2	1	0	0	1	1	0
31	12	26	8.93	3	10		3	365	0	1	0	365	1	2	0	1	0	0	1	1	1	1
39	12	35	5	1	60		3	30	0	1	0	30	1	3	20	1	1	0	0	0	0	0
41	17	20	6.82	1	20		3	90	0	1	0	90	1	3	10	2	1	1	0	1	0	0
52	16	18	7	1	20		3	90	0	0	0	90	0	2	0	2	1	0	0	1	1	0
57	20	30	4.5	1	20		3	90	0	1	0	90	1	3	7.5	1	1	0	0	0	0	1
47	18	18	3.33	3	40		3	240	0	1	0	240	1	3	10	2	1	0	1	0	0	1
47	20	30	3.2	3	20		3	240	0	1	0	240	1	3	20	2	0	0	0	1	0	0
56	18	30	5.19	3	40		3	300	0	1	0	300	1	3	20	2	1	1	1	0	0	1
49	20	25	2.75	1	20		3	300	0	1	0	300	1	3	10	1	0	0	0	1	1	0
77	18	30	7	3	20		3	300	0	1	0	300	1	3	5	2	0	0	1	0	1	1
43	18	30	7.14	1	20		3	365	0	1	0	365	1	3	7.5	1	1	1	0	1	0	1
41	15	23	5.25	3	40		3	365	0	1	0	365	1	3	40	2	1	1	1	1	1	1
59	12	20	5	3	60		3	365	0	1	0	365	1	2	0	2	1	1	0	1	0	0
36	12	16	6	3	20		3	365	0	1	0	365	1	2	0	2	0	1	0	1	0	1
41	15	20	3.2	3	20		3	365	0	1	0	365	1	2	0	2	0	1	0	0	1	1
69	16	20	5	2	30		3	365	0	0	0	365	0	2	0	2	1	1	0	0	0	1
71	18	30	5.5	3	20		3	365	0	1	0	365	1	3	20	2	0	1	0	0	0	0
44	16	24	4.5	3	20		3	365	0	1	0	365	1	3	20	1	0	1	0	0	1	1
81	23	42	0.5	3	20		3	365	0	0	0	365	0	2	0	1	1	1	0	0	1	0
49	19	26	1.83	3	20		3	365	0	1	0	365	1	3	10	2	1	0	0	1	1	1
52	19	21	1	3	30		3	365	0	1	0	365	1	3	20	2	1	0	0	0	0	0
57	18	25	1.5	3	20		3	365	0	0	0	365	0	2	0	2	1	0	0	0	0	1
60	18	20	5	3	20		3	365	0	0	0	365	0	2	0	2	1	0	1	1	1	1
45	20	20	4	3	20		3	365	0	1	0	365	1	2	0	2	0	0	0	1	1	1
57	20	24	8.25	3	40		3	365	0	0	0	365	0	2	0	1	0	0	0	0	1	0
70	18	18	3	3	20		3	365	0	1	0	365	1	3	20	1	1	0	0	0	1	1
53	18	25	3.5	3	30		3	365	0	1	0	365	1	3	0.8	2	1	0	1	0	1	1
56	18	20	10.5	3	20		3	365	0	1	0	365	1	3	10	2	1	0	0	0	1	1
64	20	30	10	1	20		3	365	0	1	0	365	1	3	20	1	0	0	0	1	0	0
71	15	18	6.75	3	20		3	365	0	0	0	365	0	2	0	2	0	0	0	0	0	1
62	18	22	2.8	2	20		3	365	0	1	0	365	1	2	0	2	1	0	0	1	0	1
67	12	15.5	15	3	20		3	365	0	1	0	365	1	3	10	2	0	0	0	0	0	0
55	18	20	2.08	2	20		3	365	0	0	0	365	0	2	0	2	0	0	0	0	1	0
44	15	21	6	3	30		3	365	0	1	0	365	1	3	15	2	1	0	0	0	1	1
69	14	18	2.25	3	20		3	365	0	1	0	365	1	3	20	1	0	0	0	0	1	0
